# Supplementary material for: Supercritical CO2 Extraction of Fatty Acids, Phytosterols, and Volatiles from Myrtle (Myrtus communis L.) Fruit
Source: Molecules. 2024 Apr 12;29(8):1755. doi: 10.3390/molecules29081755 (PMC11052497; doi:10.3390/molecules29081755)
Supplement: Supplementary file 1 [file molecules-29-01755-s001.zip]

Archive with 1 entries (1 files):
- molecules-2882923-supplementary.pdf
